# Supplementary material for: Cell type-specific mapping of ion distribution in Arabidopsis thaliana roots
Source: Nat Commun. 2023 Jun 13;14:3351. doi: 10.1038/s41467-023-38880-0 (PMC10264424; doi:10.1038/s41467-023-38880-0)
Supplement: Supplementary file 4 — Source Data [file 41467_2023_38880_MOESM4_ESM.xlsx]

## Sheet: Statistics_report
	Figure	Comparison	test	t -value	DF	P value
	1a	SolA vs mod.Sol	two-tailed	1.0599	241	0.2902
	1b	WR_control vs WR_-K	two-tailed t test	10.8402	6	0.0001
	1b	WR_control vs WR_-P	two-tailed t test	3.7338	6	0.0097
	1b	Protop_control vs protop_-K	two-tailed t test	4.2975	6	0.0051
	1b	Protop_control vs protop_-P	two-tailed t test	2.3616	6	0.0562
	1c	WR_control vs WR_-K	two-tailed t test	17.3877	6	0.0001
	1c	WR_control vs WR_-P	two-tailed t test	1.3441	6	0.2275
	1c	Protop_control vs protop_-K	two-tailed t test	11.8535	6	0.0001
	1c	Protop_control vs protop_-P	two-tailed t test	4.3345	6	0.0049
	1d	Col-0_+Fe vs irt1-1_+Fe	two-tailed t test	8.9571	6	0.0001
	1d	Col-0_-Fe vs irt1-1_-Fe	two-tailed t test	5.1073	6	0.0022
	1e	Col-0_+Fe vs irt1-1_+Fe	two-tailed t test	0.498	6	0.6362
	1e	Col-0_-Fe vs irt1-1_-Fe	two-tailed t test	9.2284	5	0.0003
	1f	Col-0_+Fe vs irt1-1_+Fe	two-tailed t test	2.8046	6	0.031
	1f	Col-0_-Fe vs irt1-1_-Fe	two-tailed t test	8.2386	6	0.0002
	1h	+Li_supern_0min vs +Li_supern_15min	two-tailed t test	0.1852	6	0.8592
	1h	+Li_supern_0min vs +Li_supern_30min	two-tailed t test	2.4842	6	0.0475
	1i	+Li_prot_0min vs +Li_prot_15min	two-tailed t test	0.4925	6	0.6399
	1i	+Li_prot_0min vs +Li_prot_30min	two-tailed t test	0.9778	6	0.3659
	1j	15_min vs 30_min	two-tailed t test	2.191	4	0.0936
	Figure	Comparison	test		DF	P value	Significant
	2d	Ca concentration
		pCo2 vs. pEXP7	Tukey		20	<0,001	Yes
		pCo2 vs. pWER	Tukey		20	0.004	Yes
		pCo2 vs. pSCR	Tukey		20	0.105	No
		pSCR vs. pEXP7	Tukey		20	0.084	No
		pSCR vs. pWER	Tukey		20	0.483	No
		pWER vs. pEXP7	Tukey		20	0.521	No
	2d	Mg concentration
		pSCR vs. pEXP7	Tukey		23	<0,001	Yes
		pSCR vs. pWER	Tukey		23	0.001	Yes
		pSCR vs. pCo2	Tukey		23	0.957	No
		pCo2 vs. pEXP7	Tukey		23	0.002	Yes
		pCo2 vs. pWER	Tukey		23	0.005	Yes
		pWER vs. pEXP7	Tukey		23	0.73	No
	2d	S concentration
		pSCR vs. pEXP7	Tukey		22	<0,001	Yes
		pSCR vs. pWER	Tukey		22	<0,001	Yes
		pSCR vs. pCo2	Tukey		22	0.002	Yes
		pCo2 vs. pEXP7	Tukey		22	<0,001	Yes
		pCo2 vs. pWER	Tukey		22	<0,001	Yes
		pWER vs. pEXP7	Tukey		22	0.12	No
	2d	P concentration
		pSCR vs. pEXP7	Tukey		22	<0,001	Yes
		pSCR vs. pWER	Tukey		22	<0,001	Yes
		pSCR vs. pCo2	Tukey		22	<0,001	Yes
		pCo2 vs. pEXP7	Tukey		22	<0,001	Yes
		pCo2 vs. pWER	Tukey		22	0.001	Yes
		pWER vs. pEXP7	Tukey		22	0.003	Yes
	2d	K concentration
		pSCR vs. pEXP7	Tukey		22	<0,001	Yes
		pSCR vs. pWER	Tukey		22	<0,001	Yes
		pSCR vs. pCo2	Tukey		22	<0,001	Yes
		pCo2 vs. pEXP7	Tukey		22	<0,001	Yes
		pCo2 vs. pWER	Tukey		22	<0,001	Yes
		pWER vs. pEXP7	Tukey		22	0.101	No
	2d	Mn concentration
		pCo2 vs. pWER	Tukey		21	0.022	Yes
		pCo2 vs. pEXP7	Tukey		21	0.742	No
		pCo2 vs. pSCR	Tukey		21	0.998	No
		pSCR vs. pWER	Tukey		21	0.023	Yes
		pSCR vs. pEXP7	Tukey		21	0.804	No
		pEXP7 vs. pWER	Tukey		21	0.252	No
	2d	Zn concentration
		pSCR vs. pWER	Tukey		20	<0,001	Yes
		pSCR vs. pEXP7	Tukey		20	<0,001	Yes
		pSCR vs. pCo2	Tukey		20	<0,001	Yes
		pCo2 vs. pWER	Tukey		20	<0,001	Yes
		pCo2 vs. pEXP7	Tukey		20	0.137	No
		pEXP7 vs. pWER	Tukey		20	0.357	No
	2d	Fe concentration
		pSCR vs. pEXP7	Tukey		20	<0,001	Yes
		pSCR vs. pWER	Tukey		20	<0,001	Yes
		pSCR vs. pCo2	Tukey		20	0.017	Yes
		pCo2 vs. pEXP7	Tukey		20	<0,001	Yes
		pCo2 vs. pWER	Tukey		20	0.039	Yes
		pWER vs. pEXP7	Tukey		20	<0,001	Yes
	2d	Se concentration
		pSCR vs. pEXP7	Tukey		23	<0,001	Yes
		pSCR vs. pWER	Tukey		23	<0,001	Yes
		pSCR vs. pCo2	Tukey		23	<0,001	Yes
		pCo2 vs. pEXP7	Tukey		23	0.003	Yes
		pCo2 vs. pWER	Tukey		23	0.032	Yes
		pWER vs. pEXP7	Tukey		23	0.326	No
	2d	Sr concentration
		pCo2 vs. pEXP7	Tukey		23	<0,001	Yes
		pCo2 vs. pWER	Tukey		23	<0,001	Yes
		pCo2 vs. pSCR	Tukey		23	0.528	No
		pSCR vs. pEXP7	Tukey		23	0.003	Yes
		pSCR vs. pWER	Tukey		23	0.018	Yes
		pWER vs. pEXP7	Tukey		23	0.504	No
	2d	Rb concentration
		pSCR vs. pEXP7	Tukey		22	<0,001	Yes
		pSCR vs. pWER	Tukey		22	<0,001	Yes
		pSCR vs. pCo2	Tukey		22	0.001	Yes
		pCo2 vs. pEXP7	Tukey		22	<0,001	Yes
		pCo2 vs. pWER	Tukey		22	<0,001	Yes
		pWER vs. pEXP7	Tukey		22	0.973	No
	Figure	Comparison	test	t -value	DF	P value	Significant
	3d	End_hma4 vs. End_WT	two-tailed t test	3.2788	9	0.0095	Yes
	Figure	Comparison	test		DF	P value	Significant
	4a	pWER_+Fe vs. pWER_-Fe	Tukey		14	<0,001	Yes
		pWER_+Fe vs. pEXP7_-Fe	Tukey		14	<0,001	Yes
		pWER_+Fe vs. pSCR_-Fe	Tukey		14	<0,001	Yes
		pSCR_-Fe vs. pWER_-Fe	Tukey		14	0.034	Yes
		pSCR_-Fe vs. pEXP7_-Fe	Tukey		14	0.861	No
		pEXP7_-Fe vs. pWER_-Fe	Tukey		14	0.178	No
	4b	pEXP7_-Fe vs. pWER_+Fe	Tukey		14	<0,001	Yes
		pEXP7_-Fe vs. pSCR_-Fe	Tukey		14	<0,001	Yes
		pEXP7_-Fe vs. pWER_-Fe	Tukey		14	<0,001	Yes
		pWER_-Fe vs. pWER_+Fe	Tukey		14	<0,001	Yes
		pWER_-Fe vs. pSCR_-Fe	Tukey		14	0.935	No
		pSCR_-Fe vs. pWER_+Fe	Tukey		14	<0,001	Yes
	4c	pWER_-Fe vs. pWER_+Fe	Tukey		14	<0,001	Yes
		pWER_-Fe vs. pSCR_-Fe	Tukey		14	<0,001	Yes
		pWER_-Fe vs. pEXP7_-Fe	Tukey		14	0.006	Yes
		pEXP7_-Fe vs. pWER_+Fe	Tukey		14	<0,001	Yes
		pEXP7_-Fe vs. pSCR_-Fe	Tukey		14	0.005	Yes
		pSCR_-Fe vs. pWER_+Fe	Tukey		14	<0,001	Yes
	4d	pWER_-Fe vs. pWER_+Fe	Tukey		14	<0,001	Yes
		pWER_-Fe vs. pSCR_-Fe	Tukey		14	<0,001	Yes
		pWER_-Fe vs. pEXP7_-Fe	Tukey		14	<0,001	Yes
		pEXP7_-Fe vs. pWER_+Fe	Tukey		14	<0,001	Yes
		pEXP7_-Fe vs. pSCR_-Fe	Tukey		14	<0,001	Yes
		pSCR_-Fe vs. pWER_+Fe	Tukey		14	<0,001	Yes
	4g, left side	Col-0_con vs. mtp8-1_con	Tukey		23	<0,001	Yes
		Col-0_con vs. pSCR_#5_con	Tukey		23	<0,001	Yes
		Col-0_con vs. pSCR_#1_con	Tukey		23	<0,001	Yes
		Col-0_con vs. pEXP7_#1_con	Tukey		23	0.495	No
		Col-0_con vs. pEXP7_#7_con	Tukey		23	1	No
		pEXP7_#7_con vs. mtp8-1_con	Tukey		23	<0,001	Yes
		pEXP7_#7_con vs. pSCR_#5_con	Tukey		23	<0,001	Yes
		pEXP7_#7_con vs. pSCR_#1_con	Tukey		23	<0,001	Yes
		pEXP7_#7_con vs. pEXP7_#1_con	Tukey		23	0.642	No
		pEXP7_#1_con vs. mtp8-1_con	Tukey		23	<0,001	Yes
		pEXP7_#1_con vs. pSCR_#5_con	Tukey		23	0.002	Yes
		pEXP7_#1_con vs. pSCR_#1_con	Tukey		23	0.002	Yes
		pSCR_#1_con vs. mtp8-1_con	Tukey		23	0.73	No
		pSCR_#1_con vs. pSCR_#5_con	Tukey		23	1	No
		pSCR_#5_con vs. mtp8-1_con	Tukey		23	0.826	No
	4g, right side	pEXP7_#7_Fe-lim vs. mtp8-1_Fe-lim	Tukey		23	<0,001	Yes
		pEXP7_#7_Fe-lim vs. pSCR_#1_Fe-lim	Tukey		23	<0,001	Yes
		pEXP7_#7_Fe-lim vs. pSCR_#5_Fe-lim	Tukey		23	<0,001	Yes
		pEXP7_#7_Fe-lim vs. pEXP7_#1_Fe-lim	Tukey		23	0.989	No
		pEXP7_#7_Fe-lim vs. Col-0_Fe-lim	Tukey		23	1	No
		Col-0_Fe-lim vs. mtp8-1_Fe-lim	Tukey		23	<0,001	Yes
		Col-0_Fe-lim vs. pSCR_#1_Fe-lim	Tukey		23	<0,001	Yes
		Col-0_Fe-lim vs. pSCR_#5_Fe-lim	Tukey		23	<0,001	Yes
		Col-0_Fe-lim vs. pEXP_#1_Fe-lim	Tukey		23	0.993	No
		pEXP7_#1_Fe-lim vs. mtp8-1_Fe-lim	Tukey		23	<0,001	Yes
		pEXP7_#1_Fe-lim vs. pSCR_#1_Fe-lim	Tukey		23	<0,001	Yes
		pEXP7_#1_Fe-lim vs. pSCR_#5_Fe-lim	Tukey		23	<0,001	Yes
		pSCR_#5_Fe-lim vs. mtp8-1_Fe-lim	Tukey		23	0.955	No
		pSCR_#5_Fe-lim vs. pSCR_#1_Fe-lim	Tukey		23	0.983	No
		pSCR_#1_Fe-lim vs. mtp8-1_Fe-lim	Tukey		23	1	No
		Comparison	test	t -value	DF	P value
	4h	+Fe_mock vs +Fe_Kyn	two-tailed t test	0.4934	4	0.6476
		-Fe_mock vs -Fe_Kyn	two-tailed t test	4.8565	4	0.0083
	4i	mtp8-1_control_mock vs mtp8-1_control_Kyn	two-tailed t test	1.4557	6	0.1957
		pEXP7_#1_control_mock vs pEXP7_#1_control_Kyn	two-tailed t test	0.7223	6	0.4973
		pEXP7_#7_control_mock vs pEXP7_#7_control_Kyn	two-tailed t test	2.5019	6	0.0464
	4j	mtp8-1_Fe-lim_mock vs mtp8-1_Fe-lim_Kyn	two-tailed t test	1.6049	6	0.1596
		pEXP7_#1_Fe-lim_mock vs pEXP7_#1_Fe-lim_Kyn	two-tailed t test	2.522	6	0.0452
		pEXP7_#7_Fe-lim_mock vs pEXP7_#7_Fe-lim_Kyn	two-tailed t test	3.1879	6	0.0189
	Figure	Comparison	test	t -value	DF	P value
	Suppl. Fig. 1b	Sol_A vs Mod_sol	two-tailed t test	1.7076	8	0.1261
	Suppl. Fig. 1c	Sol_A vs Mod_sol	two-tailed t test	1.548	10	0.1527
	Figure	Comparison	test	t -value	DF	P value
	Supl. Fig. 3a	Mg concentration
		WR_control vs WR_-K	two-tailed t test	7.6098	6	0.0003
		WR_control vs WR_-P	two-tailed t test	1.7031	6	0.1394
		Protop_control vs protop_-K	two-tailed t test	0.8624	6	0.4216
		Protop_control vs protop_-P	two-tailed t test	2.0721	6	0.0836
		Ca concentration
		WR_control vs WR_-K	two-tailed t test	5.7645	5	0.0022
		WR_control vs WR_-P	two-tailed t test	3.6393	6	0.0108
		Protop_control vs protop_-K	two-tailed t test	9.783	6	0.0001
		Protop_control vs protop_-P	two-tailed t test	5.043	6	0.0023
		S concentration
		WR_control vs WR_-K	two-tailed t test	2.145	6	0.0756
		WR_control vs WR_-P	two-tailed t test	3.41	6	0.0143
		Protop_control vs protop_-K	two-tailed t test	2.7955	6	0.0313
		Protop_control vs protop_-P	two-tailed t test	1.7271	6	0.1349
		P concentration
		WR_control vs WR_-K	two-tailed t test	3.7237	6	0.0098
		WR_control vs WR_-P	two-tailed t test	3.8042	6	0.0126
		Protop_control vs protop_-K	two-tailed t test	5.018	5	0.004
		Protop_control vs protop_-P	two-tailed t test	2.0095	5	0.1007
		K concentration
		WR_control vs WR_-K	two-tailed t test	10.8402	6	0.0001
		WR_control vs WR_-P	two-tailed t test	3.7338	6	0.0097
		Protop_control vs protop_-K	two-tailed t test	4.2975	6	0.0051
		Protop_control vs protop_-P	two-tailed t test	2.3616	6	0.0562
		B concentration
		WR_control vs WR_-K	two-tailed t test	0.749	4	0.4955
		WR_control vs WR_-P	two-tailed t test	2.4935	4	0.0672
		Protop_control vs protop_-K	two-tailed t test	12.3693	6	0.0001
		Protop_control vs protop_-P	two-tailed t test	3.2071	6	0.0238
		Mn concentration
		WR_control vs WR_-K	two-tailed t test	1.778	6	0.1257
		WR_control vs WR_-P	two-tailed t test	2.6179	6	0.0397
		Protop_control vs protop_-K	two-tailed t test	2.9041	6	0.0272
		Protop_control vs protop_-P	two-tailed t test	2.4861	6	0.0474
		Zn concentration
		WR_control vs WR_-K	two-tailed t test	1.2723	4	0.2722
		WR_control vs WR_-P	two-tailed t test	5.8923	4	0.0041
		Protop_control vs protop_-K	two-tailed t test	3.9007	6	0.008
		Protop_control vs protop_-P	two-tailed t test	7.3723	6	0.0003
		Fe concentration
		WR_control vs WR_-K	two-tailed t test	0.0607	4	0.9545
		WR_control vs WR_-P	two-tailed t test	1.8789	4	0.1335
		Protop_control vs protop_-K	two-tailed t test	3.7508	6	0.0095
		Protop_control vs protop_-P	two-tailed t test	1.8357	6	0.1161
		Se concentration
		WR_control vs WR_-K	two-tailed t test	0.9029	6	0.4014
		WR_control vs WR_-P	two-tailed t test	0.023	6	0.9824
		Protop_control vs protop_-K	two-tailed t test	5.1425	6	0.0021
		Protop_control vs protop_-P	two-tailed t test	2.9654	6	0.0251
		Sr concentration
		WR_control vs WR_-K	two-tailed t test	3.6248	6	0.0151
		WR_control vs WR_-P	two-tailed t test	0.7709	6	0.47
		Protop_control vs protop_-K	two-tailed t test	4.8275	6	0.0029
		Protop_control vs protop_-P	two-tailed t test	3.9941	6	0.0072
		Rb concentration
		WR_control vs WR_-K	two-tailed t test	17.3877	6	0.0001
		WR_control vs WR_-P	two-tailed t test	1.3441	6	0.2275
		Protop_control vs protop_-K	two-tailed t test	11.8535	6	0.0001
		Protop_control vs protop_-P	two-tailed t test	4.3345	6	0.0049
			test		DF	P value
	Suppl. Fig. 7a	frd3_pCo2 vs. WT_pCo2	Tukey		23	<0,001	Yes
		frd3_pCo2 vs. WT_pSCR	Tukey		23	<0,001	Yes
		frd3_pCo2 vs. WT_pWER	Tukey		23	<0,001	Yes
		frd3_pCo2 vs. frd3_pWER	Tukey		23	0.443	No
		frd3_pCo2 vs. frd3_pSCR	Tukey		23	0.761	No
		frd3_pSCR vs. WT_pCo2	Tukey		23	<0,001	Yes
		frd3_pSCR vs. WT_pSCR	Tukey		23	0.001	Yes
		frd3_pSCR vs. WT_pWER	Tukey		23	0.003	Yes
		frd3_pSCR vs. frd3_pWER	Tukey		23	0.993	No
		frd3_pWER vs. WT_pCo2	Tukey		23	<0,001	Yes
		frd3_pWER vs. WT_pSCR	Tukey		23	0.004	Yes
		frd3_pWER vs. WT_pWER	Tukey		23	0.01	Yes
		WT_pWER vs. WT_pCo2	Tukey		23	0.662	No
		WT_pWER vs. WT_pSCR	Tukey		23	0.999	No
		WT_pSCR vs. WT_pCo2	Tukey		23	0.87	No
	Suppl. Fig. 7b	frd3_pCo2 vs. WT_pSCR	Tukey		23	<0,001	Yes
		frd3_pCo2 vs. WT_pCo2	Tukey		23	<0,001	Yes
		frd3_pCo2 vs. WT_pWER	Tukey		23	<0,001	Yes
		frd3_pCo2 vs. frd3_pWER	Tukey		23	0.152	No
		frd3_pCo2 vs. frd3_pSCR	Tukey		23	0.694	No
		frd3_pSCR vs. WT_pSCR	Tukey		23	<0,001	Yes
		frd3_pSCR vs. WT_pCo2	Tukey		23	<0,001	Yes
		frd3_pSCR vs. WT_pWER	Tukey		23	<0,001	Yes
		frd3_pSCR vs. frd3_pWER	Tukey		23	0.863	No
		frd3_pWER vs. WT_pSCR	Tukey		23	0.004	Yes
		frd3_pWER vs. WT_pCo2	Tukey		23	0.005	Yes
		frd3_pWER vs. WT_pWER	Tukey		23	0.006	Yes
		WT_pWER vs. WT_pSCR	Tukey		23	1	No
		WT_pWER vs. WT_pCo2	Tukey		23	1	No
		WT_pCo2 vs. WT_pSCR	Tukey		23	1	No
	Suppl. Fig. 7c	frd3_pCo2 vs. WT_pWER	Tukey		23	<0,001	Yes
		frd3_pCo2 vs. WT_pSCR	Tukey		23	<0,001	Yes
		frd3_pCo2 vs. WT_pCo2	Tukey		23	<0,001	Yes
		frd3_pCo2 vs. frd3_pSCR	Tukey		23	0.611	No
		frd3_pCo2 vs. frd3_pWER	Tukey		23	0.911	No
		frd3_pWER vs. WT_pWER	Tukey		23	<0,001	Yes
		frd3_pWER vs. WT_pSCR	Tukey		23	0.001	Yes
		frd3_pWER vs. WT_pCo2	Tukey		23	0.002	Yes
		frd3_pWER vs. frd3_pSCR	Tukey		23	0.996	No
		frd3_pSCR vs. WT_pWER	Tukey		23	<0,001	Yes
		frd3_pSCR vs. WT_pSCR	Tukey		23	0.001	Yes
		frd3_pSCR vs. WT_pCo2	Tukey		23	0.002	Yes
		WT_pCo2 vs. WT_pWER	Tukey		23	0.854	No
		WT_pCo2 vs. WT_pSCR	Tukey		23	1	No
		WT_pSCR vs. WT_pWER	Tukey		23	0.928	No
			test		DF	P value
	Suppl. Fig. 7d	frd3_pWER vs. WT_pCo2	Tukey		23	0.005	Yes
		frd3_pWER vs. WT_pSCR	Tukey		23	0.056	No
		frd3_pWER vs. WT_pWER	Tukey		23	0.094	No
		frd3_pWER vs. frd3_pCo2	Tukey		23	0.137	No
		frd3_pWER vs. frd3_pSCR	Tukey		23	0.487	No
		frd3_pSCR vs. WT_pCo2	Tukey		23	0.191	No
		frd3_pSCR vs. WT_pSCR	Tukey		23	0.773	No
		frd3_pSCR vs. WT_pWER	Tukey		23	0.897	No
		frd3_pSCR vs. frd3_pCo2	Tukey		23	0.956	No
		frd3_pCo2 vs. WT_pCo2	Tukey		23	0.601	No
		frd3_pCo2 vs. WT_pSCR	Tukey		23	0.996	No
		frd3_pCo2 vs. WT_pWER	Tukey		23	1	No
		WT_pWER vs. WT_pCo2	Tukey		23	0.723	No
		WT_pWER vs. WT_pSCR	Tukey		23	1	No
		WT_pSCR vs. WT_pCo2	Tukey		23	0.86	No
	Figure	Comparison	test	t -value	DF	P value
	Suppl. Fig. 8a	pWER_FP-_+Fe vs pWER_FP+_+Fe	two-tailed t test	2.1345	5	0.0859
		pWER_FP-_-Fe vs pWER_FP+_-Fe	two-tailed t test	4.9037	5	0.0045
		pEXP7_FP-_-Fe vs pEXP7_FP+_-Fe	two-tailed t test	8.9443	5	0.0003
		pSCR_FP-_-Fe vs pSCR_FP+_-Fe	two-tailed t test	0.1602	5	0.879
	Figure	Comparison	test	t -value	DF	P value
	Suppl. Fig. 9b	+Fe_mock vs +Fe_Kyn	two-tailed t test	1.1409	40	0.2607
		-Fe_mock vs -Fe_Kyn	two-tailed t test	0.0543	40	0.957
	Suppl. Fig. 9c	-Fe_mock vs -Fe_Kyn	two-tailed t test	11.9653	83	0.0001
	Suppl. Fig. 9d	+Fe_mock vs +Fe_Kyn	two-tailed t test	0.7623	93	0.4478
		-Fe_mock vs -Fe_Kyn	two-tailed t test	1.6408	92	0.1043
	Suppl. Fig. 9e	+Fe_mock vs +Fe_Kyn	two-tailed t test	0.8835	134	0.3786
		-Fe_mock vs -Fe_Kyn	two-tailed t test	2.9532	130	0.0037
	Suppl. Fig. 9f	IRT1_+Fe_mock vs +Fe_Kyn	two-tailed t test	0.4296	4	0.6896
		IRT1_-Fe_mock vs -Fe_Kyn	two-tailed t test	1.6624	4	0.1718
		FRO2_+Fe_mock vs +Fe_Kyn	two-tailed t test	0.1568	4	0.883
		FRO2_-Fe_mock vs -Fe_Kyn	two-tailed t test	1.7687	4	0.1517
		MTP8_+Fe_mock vs +Fe_Kyn	two-tailed t test	1.0592	4	0.3492
		MTP8_-Fe_mock vs -Fe_Kyn	two-tailed t test	1.8467	4	0.1385
		F6'H1_+Fe_mock vs +Fe_Kyn	two-tailed t test	0.4143	4	0.6999
		F6'H1_-Fe_mock vs -Fe_Kyn	two-tailed t test	1.2742	4	0.2716
		S8H_+Fe_mock vs +Fe_Kyn	two-tailed t test	0.2468	4	0.8172
		S8H_-Fe_mock vs -Fe_Kyn	two-tailed t test	0.3737	4	0.7276
		EXP7_+Fe_mock vs +Fe_Kyn	two-tailed t test	0.0025	4	0.9981
		EXP7_-Fe_mock vs -Fe_Kyn	two-tailed t test	0.6241	4	0.5664
	Table	Comparison	test		DF	P value	Significant
	Suppl. Table 2	Root_Ca	1-way ANOVA		15	0.139	No
		Root_Mg	1-way ANOVA		15	0.136	No
		Root_S	1-way ANOVA		15	0.444	No
		Root_P	1-way ANOVA		15	0.112	No
		Root_K	1-way ANOVA		15	0.024	Yes
		pEXP7 vs. pCo2	Tukey		15	0.036	Yes
		pEXP7 vs. pWER	Tukey		15	0.04	Yes
		pEXP7 vs. pSCR	Tukey		15	0.512	No
		pSCR vs. pCo2	Tukey		15	0.349	No
		pSCR vs. pWER	Tukey		15	0.375	No
		pWER vs. pCo2	Tukey		15	1	No
		Root_Mn	1-way ANOVA		15	0.136	No
		Root_Fe	1-way ANOVA		15	<0.001	Yes
		pWER vs. pSCR	Tukey		15	<0.001	Yes
		pWER vs. pEXP7	Tukey		15	0.008	Yes
		pWER vs. pCo2	Tukey		15	0.786	No
		pCo2 vs. pSCR	Tukey		15	0.001	Yes
		pCo2 vs. pEXP7	Tukey		15	0.038	Yes
		pEXP7 vs. pSCR	Tukey		15	0.243	No
		Root_Zn	1-way ANOVA		15	0.02	Yes
		pWER vs. pSCR	Tukey		15	0.028	Yes
		pWER vs. pCo2	Tukey		15	0.966	No
		pWER vs. pEXP7	Tukey		15	0.994	No
		pEXP7 vs. pSCR	Tukey		15	0.043	Yes
		pEXP7 vs. pCo2	Tukey		15	0.997	No
		pCo2 vs. pSCR	Tukey		15	0.062	No
		Root_Se	1-way ANOVA		15	0.001	Yes
		pEXP7 vs. pCo2	Tukey		15	0.001	Yes
		pEXP7 vs. pWER	Tukey		15	0.006	Yes
		pEXP7 vs. pSCR	Tukey		15	0.009	Yes
		pSCR vs. pCo2	Tukey		15	0.684	No
		pSCR vs. pWER	Tukey		15	0.994	No
		pWER vs. pCo2	Tukey		15	0.819	No
		Root_Li	1-way ANOVA		15	0.21	No
		Root_Sr	1-way ANOVA		15	0.432	No
		Root_Rb	1-way ANOVA		15	0.062	No
		Shoot_Ca	1-way ANOVA		15	0.905	No
		Shoot_Mg	1-way ANOVA		15	0.005	Yes
		pSCR vs. pCo2	Tukey		15	0.005	Yes
		pSCR vs. pWER	Tukey		15	0.018	Yes
		pSCR vs. pEXP7	Tukey		15	0.025	Yes
		pEXP7 vs. pCo2	Tukey		15	0.756	No
		pEXP7 vs. pWER	Tukey		15	0.998	No
		pWER vs. pCo2	Tukey		15	0.848	No
		Shoot_S	1-way ANOVA		15	0.089	No
		Shoot_P	1-way ANOVA		15	0.499	No
		Shoot_K	1-way ANOVA		15	0.31	No
		Shoot_Mn	1-way ANOVA		15	0.019	Yes
		pWER vs. pEXP7	Tukey		15	0.013	Yes
		pWER vs. pSCR	Tukey		15	0.415	No
		pWER vs. pCo2	Tukey		15	0.671	No
		pCo2 vs. pEXP7	Tukey		15	0.096	No
		pCo2 vs. pSCR	Tukey		15	0.967	No
		pSCR vs. pEXP7	Tukey		15	0.199	No
		Shoot_Fe	1-way ANOVA		15	0.06	No
		Shoot_Zn	1-way ANOVA		15	<0.001	Yes
		pEXP7 vs. pCo2	Tukey		15	0.001	Yes
		pEXP7 vs. pSCR	Tukey		15	0.002	Yes
		pEXP7 vs. pWER	Tukey		15	0.003	Yes
		pWER vs. pCo2	Tukey		15	0.853	No
		pWER vs. pSCR	Tukey		15	0.995	No
		pSCR vs. pCo2	Tukey		15	0.944	No
		Shoot_Se	1-way ANOVA		15	0.076	No
		Shoot_Li	1-way ANOVA		15	0.463	No
		Shoot_Sr	1-way ANOVA		15	0.568	No
		Shoot_Rb	1-way ANOVA		15	0.589	No

## Sheet: Fig. 1
Fig. 1a			Fig. 1b				Fig. 1c				Fig. 1d				Fig. 1e				Fig. 1f			Fig. 1h					Fig. 1i					Fig. 1j
Sol A	mod. Sol			K concentration				Rb concentration			Fe concentration				Mn concentration				Zn concentration				time at 4°C					time at 4°C
21.29	20.64			whole root	protoplast			whole root	protoplast		Col-0_+Fe_1	23.5049			Col-0_+Fe_1	2.85363			Col-0_+Fe_1	9.31302			0	15	30			0	15	30		minutes after isolation
21.29	14.84		control_1	3930.73	1528.56		control_1	46.1751	29.966		Col-0_+Fe_2	28.7196			Col-0_+Fe_2	3.68728			Col-0_+Fe_2	8.89491		-Li protop_1	0.0271	0.0267	0.0317		-Li_1	0.489267	0.356809	0.330212		15_min_1	2.47
30.34	12.26		control_2	4151.19	1910.03		control_2	46.8731	22.0234		Col-0_+Fe_3	29.6509			Col-0_+Fe_3	2.63894			Col-0_+Fe_3	5.89941		-Li protop_2	0.0288	0.0271	0.0278		-Li_2	0.20207	0.182579	0.200758		15_min_2	2.29
26.45	9.68		control_3	4456.3	1381.24		control_3	47.4501	16.4874		Col-0_+Fe_4	37.152			Col-0_+Fe_4	2.75799			Col-0_+Fe_4	10.192		-Li protop_3	0.0286	0.0269	0.0266		-Li_3	0.199892	0.3225	0.329783		15_min_3	2.35
12.26	7.74		control_4	3500.99	897.738		control_4	37.6709	21.2094		irt1_+Fe_1	4.01238			irt1_+Fe_1	2.3328			irt1_+Fe_1	5.96868		-Li protop_4	0.0264	0.0258	0.0277		-Li_4	0.186858	0.146343	0.30625		30min_1	1.76
20	12.9		-K_1	1568.02	511.677		-K_1	845.72	162.986		irt1_+Fe_2	5.60936			irt1_+Fe_2	2.58384			irt1_+Fe_2	6.40447		+Li protop_1	0.0713	0.058	0.0761		+Li_1	5.44847	4.25022	6.34921		30min_2	2.25
16.78	9.68		-K_2	1073.03	557.235		-K_2	720.678	201.854		irt1_+Fe_3	3.20983			irt1_+Fe_3	3.37369			irt1_+Fe_3	5.95952		+Li protop_2	0.0597	0.0655	0.075		+Li_2	6.27766	4.26364	5.81772		30min_3	2.09
26.45	12.26		-K_3	1637.05	405.953		-K_3	920.366	143.86		irt1_+Fe_4	3.76186			irt1_+Fe_4	3.00444			irt1_+Fe_4	4.99751		+Li protop_3	0.0593	0.0681	0.0701		+Li_3	4.25498	6.42247	5.32677
9.3	19.36		-K_4	1473.49	582.491		-K_4	765.491	179.262		Col-0_-Fe_1	11.5413			Col-0_-Fe_1	11.2947			Col-0_-Fe_1	18.4325		+Li protop_4	0.0611	0.0562	0.0662		+Li_4	5.62613	5.36462	5.96164
11.63	14.09		-P_1	3146.09	883.622		-P_1	42.9264	9.92524		Col-0_-Fe_2	10.4764			Col-0_-Fe_2	11.5101			Col-0_-Fe_2	20.9757		mannitol_1	0.0247333	0.0244533	0.0252933
14.19	27.09		-P_2	3133.6	955.593		-P_2	43.4381	11.2701		Col-0_-Fe_3	6.31208			Col-0_-Fe_3	15.2156			Col-0_-Fe_3	20.1689		mannitol_2	0.02492	0.0252933	0.02464
16.14	12.96		-P_3	2926.8	1042.29		-P_3	40.6725	10.4186		Col-0_-Fe_4	8.15121			Col-0_-Fe_4	na			Col-0_-Fe_4	25.727		mannitol_3	0.0272067	0.022008	0.0283285
26.57	10.42		-P_4	3441.17	799.018		-P_4	34.7351	8.74383		irt1_-Fe_1	3.73628			irt1_-Fe_1	3.0875			irt1_-Fe_1	9.3		mannitol_4	0.032396	0.0316167	0.0303072
12.67	12.32										irt1_-Fe_2	2.86338			irt1_-Fe_2	2.06747			irt1_-Fe_2	6.48201
14.85	11.26										irt1_-Fe_3	2.52813			irt1_-Fe_3	2.57899			irt1_-Fe_3	6.24652
14.84	22.66										irt1_-Fe_4	2.76246			irt1_-Fe_4	2.54083			irt1_-Fe_4	6.17324
10.32	14.2
10.4	14.19
18.07	23.64
13.56	21.62
20.65	9.59
10.98	23.66
12.32	8.77
14.32	10.98
10.64	18.88
10.98	13.16
9.03	14.32
9.03	16.58
11.63	23.94
18.24	11.26
11.26	11.89
27.92	20.68
15.96	20.64
12.67	11.473
12.9	11.04
27.76	15.18
10.97	12.9
10.4	9.7
27.21	14.71
20.73	10.34
21.32	11.89
14.25	12.41
13.3	20.65
7.55	12.92
13.61	12.32
20.8	20.5
25.81	10.4
29.68	13.61
14.19	11.89
25.16	29.2
19.35	31.63
21.93	31.2
22.61	18.11
12.92	10.32
27.17	23.36
24.51	16.93
10.98	12.96
14.19	19.58
12.92	29.78
20.64	13.16
11.63	13.79
14.84	11.26
25.16	20.2
10.4	10.32
9.68	11.63
12.27	10.5
9.03	10.82
9.68	14.55
11.02	13.06
14.15	13.16
10.2	29.68
11.41	10.97
9.12	23.26
10.4	11.61
8.41	10.64
29.03	11.89
11.04	13.04
26.09	10.98
18.75	12.24
20.01	11.26
12.41	29.48
20.01	27.21
28.5	13.79
12.96	11.1
20.73	10.5
25.23	9.7
20.37	9.7
18.8	14.32
10.68	21.29
20.37	15
18.8	14.19
22.02	10.34
13.04	10.32
25.93	11.89
15	14.55
13.16	24.72
14.71	20.64
13.16	8.77
15.49	10.4
14.2	22.58
10.64	19.36
20.8	13.56
23.36	23.87
12.27	10.42
33.54	14.09
18.16	9.7
14.25	20.2
27.85	28.39
12.32	23.71
11.89
25.93
14.2
14.2
11.61
23.36
11.61
13.56
10.4
21.32
24.54
19.52
11.26
10.32
12.24
15.6
12.9
11.61
17.37
14.49
12.9
12.67
12.52
13.04
10.4

## Sheet: Fig. 2
Fig. 2c													Fig. 2d
	Z-scores for PCA													Element concentration (mM)
	Rb	Sr	Mg	P	S	Ca	Mn	Fe	Zn	K	Se			Ca	Mg	S	P	K	Mn	Zn	Fe	Se	Sr	Rb
pEXP7::YFP_1	-0.895817	-0.9555	-0.617787	-1.10127	-0.995233	-0.869866	1.19756	-2.13265	-0.518035	-1.11245	-0.873132		pEXP7::YFP_1	1.85676	4.24901	7.40469	8.7776	21.8383	0.0321002	0.0652648	0.0293257	0.0074448	0.0247675	0.311304
pEXP7::YFP_2	-0.938303	-0.98908	-0.959215	-1.373	-1.11768	-1.0668	0.957578	-2.16159	-0.760001	-1.12372	-0.897815		pEXP7::YFP_2	1.71426	3.54437	6.39287	12.5538	21.6337	0.0309379	0.0513759	0.0293257	0.00718316	0.0242638	0.295724
pEXP7::YFP_3	-0.824852	-1.18536	-1.17595	-1.16543	-1.13956	-1.01788	-0.741425	-2.13265	-0.154623	-0.696901	-1.05857		pEXP7::YFP_3	1.74966	3.09707	6.212	10.7802	19.3782	0.022709	0.0861246	0.0293257	0.00547911	0.0213196	0.337327
pEXP7::YFP_4	-0.943043	-1.34357	-1.42734	-1.34201	-1.30088	-1.00735	-1.18256	-2.16159	-0.477553	-0.73712	-1.11467		pEXP7::YFP_4	1.75728	2.57825	4.87898	10.0355	18.6485	0.0205724	na	0.031351	0.00488448	0.0189465	0.293986
pWER::GFP_1	-0.818057	0.487349	-0.497248	0.349335	-0.541961	0.433795	-0.472209	0.0299002	-1.38144	-0.658812	-0.673639		pWER::GFP_1	2.80009	4.49778	11.1504	19.3264	30.0694	0.0240129	0.0157054	0.195193	0.00955942	0.0464102	0.339818
pWER::GFP_2	-0.851471	-0.578483	-0.333619	-0.547352	-0.716267	-0.375874	-0.727769	-0.882959	-0.721871	-0.558058	-0.55177		pWER::GFP_2	2.21422	4.83548	9.70996	15.3879	31.8975	0.0227751	0.0535646	0.125177	0.0108512	0.0304228	0.327566
pWER::GFP_3	-0.770974	-0.397395	-0.17948	-0.363801	-0.491814	0.248319	-1.23889	-0.0828181	-0.638518	-0.448683	-0.299907		pWER::GFP_3	2.66588	5.15359	11.5647	18.2411	33.8821	0.0202996	0.058349	0.186548	0.013521	0.0331391	0.357084
pWER::GFP_4	-0.856895	-0.516395	-0.891611	-1.01276	-0.806551	-0.976385	-1.85223	-0.84327	-0.729119	-0.418155	-0.608643		pWER::GFP_4	1.77969	3.68389	8.96388	18.1534	34.436	0.0173289	0.0531486	0.128221	0.0102484	0.0313541	0.325576
pWER::GFP_5	-0.850169	-0.412917	-0.95004	-0.991724	-0.763283	-0.820923	-1.07277	0.209297	-0.663886	-0.348784	-0.568019		pWER::GFP_5	1.89218	3.56331	9.32144	18.4804	35.6947	na	0.0568929	0.208953	0.010679	0.0329062	0.328043
pWER::GFP_6	-0.771625	-1.0907	-0.697751	-0.287082	-0.776037	-0.838978	-0.778881	-0.4559	-1.21474	-0.572046	-0.738636		pWER::GFP_6	1.87912	4.08398	9.21604	19.4337	31.6437	0.0225276	0.0252742	0.157932	0.00887045	0.0227395	0.356845
pWER::GFP_7	-0.800916	-1.06483	-0.675247	-0.354655	-0.759638	-0.388341	-0.0888692	-0.337625	-0.891595	-0.633583	-0.665515		pWER::GFP_7	na	4.13043	9.35155	18.3833	30.5271	0.0258696	na	na	0.00964554	0.0231275	0.346104
pWER::GFP_8	-0.814152	-1.0907	-0.932552	-0.445291	-0.825876	-0.519847	-1.23889	-0.31778	-1.35064	-0.66126	-0.76301		pWER::GFP_8	2.11004	3.5994	8.80419	26.9744	30.0249	0.0202996	0.0174735	0.168526	0.00861209	0.0227395	0.341251
pCo2::YFP-H2B_1	0.841875	0.813724	0.749426	0.358962	0.716785	-0.0421406	0.800863	-0.0178972	-0.190843	-0.0458699	-0.267838		pCo2::YFP-H2B_1	2.45571	7.07067	21.5521	29.476	51.191	0.0301789	0.0840456	0.191527	0.0138609	0.0513059	0.948516
pCo2::YFP-H2B_2	0.440281	0.689846	0.256153	0.346655	0.60301	1.22759	0.646195	0.442455	0.244202	-0.331155	-0.165172		pCo2::YFP-H2B_2	3.37448	6.05265	na	29.2848	56.0146	0.0294298	0.109017	0.226836	0.0149492	0.0494477	0.801251
pCo2::YFP-H2B_3	0.357451	1.95271	1.21231	0.217209	0.294727	1.60311	0.756672	0.488913	-0.249893	0.170523	0.304927		pCo2::YFP-H2B_3	na	8.02598	18.0644	27.2726	45.1174	0.0299649	0.0806561	0.2304	0.0199322	0.0683906	0.770877
pCo2::YFP-H2B_4	0.634657	0.593497	0.161214	0.197332	0.992263	0.518804	0.204284	0.453014	0.92027	-0.234483	-0.38131		pCo2::YFP-H2B_4	2.86161	5.85671	23.8286	26.9636	77.7687	0.0272894	0.147823	0.227646	0.0126581	0.0480025	0.872529
pCo2::YFP-H2B_5	0.220941	1.76001	1.70027	0.147326	0.117749	2.80422	0.624099	0.341621	0.596095	0.556611	0.569696		pCo2::YFP-H2B_5	4.51533	9.03301	16.6019	26.1863	52.1228	0.0293228	0.129216	na	0.0227388	0.0655001	0.720819
pCo2::YFP-H2B_6	0.607672	0.194337	0.0365204	0.131988	1.0073	1.4863	0.606423	0.060236	-0.181202	-0.569071	-0.273241		pCo2::YFP-H2B_6	3.56169	5.59937	23.9528	25.9479	41.6977	na	0.084599	0.19752	0.0138036	0.0420151	0.862633
pSCR::YFP_1	2.40961	1.76839	2.31778	2.00753	2.02967	0.163351	0.982189	1.43864	1.31716	-1.76488	1.93577		pSCR::YFP_1	na	10.3074	32.4013	45.1021	na	0.0310571	0.170605	0.303244	0.0372191	0.0656258	1.5234
pSCR::YFP_2	0.961018	0.821306	1.64608	1.76196	1.46737	1.00223	0.000953825	0.861687	1.42233	1.72932	1.98655		pSCR::YFP_2	3.21141	8.92118	27.7547	41.2848	83.4013	0.0263046	na	0.258991	0.0377574	0.0514196	0.992205
pSCR::YFP_3	1.68754	0.761247	1.04833	2.06428	1.28888	0.153636	-0.272879	0.351358	0.679682	2.16287	1.94302		pSCR::YFP_3	2.59737	7.68755	26.2797	45.9842	91.268	0.0249783	0.134014	0.219849	0.037296	0.0505187	1.25862
pSCR::YFP_4	0.880035	0.197618	0.196505	0.59967	0.821774	0.0610929	-0.729268	1.09984	1.47411	1.3821	1.25383		pSCR::YFP_4	2.53041	5.92955	22.4197	33.2177	77.1011	0.0227679	0.179614	0.277258	0.0299906	0.0420643	0.962509
pSCR::YFP_5	1.09625	0.0359212	0.272888	0.802097	1.12405	0.0234056	1.87215	0.937882	1.77181	2.16425	1.31912		pSCR::YFP_5	2.50314	6.08719	24.9176	36.3643	91.293	0.0353676	0.196702	na	0.0306827	0.0396388	1.04179
pSCR::YFP_6	1.40689	-0.523088	-0.260216	1.44711	0.374076	-0.423609	1.30166	1.46841	1.76372	0.984518	0.579152		pSCR::YFP_6	2.17968	4.98697	28.7201	na	69.8871	0.0326045	0.196238	0.305527	0.022839	0.0312537	na

## Sheet: Fig. 3
Fig. 3a												Fig. 3b											Fig. 3d
	Ca	Mg	S	P	K	Mn	Zn	Fe	Se	Rb			Mg	P	S	K	Mn	Fe	Cu	Zn	As			Zinpyr-1 fluorescence in endodermis (a.u.)
pWER::GFP_1	1.11426	0.586539	0.707324	0.755399	0.69372	0.808465	0.386633	1.07745	0.630208	0.515724			mmol/L	mmol/L	mmol/L	mmol/L	mmol/L	mmol/L	mmol/L	mmol/L	mmol/L			rep 1	rep 2	rep 3	rep 4	rep 5	rep 6
pWER::GFP_2	1.10575	0.433336	0.795344	0.923651	0.967346	0.701811	0.272741	0.917384	0.515625	1.00694		pSCR::GFP /WT 1	8.13505	31.3753	17.7083	46.6516	0.0649046	n.a.	0.0103301	0.328415	0.0473856		WT	21.75	19.7955	24.82	32.0511	23.9872	22.1715
pWER::GFP_3	0.811385	0.608707	0.799033	0.779839	0.860135	0.742629	0.462161	0.657487	0.614583	0.605766		pSCR::GFP /WT 2	8.77066	33.0823	17.6686	49.9784	0.0596074	0.251799	0.00972918	0.26054	0.0507881		hma4	38.958	27.0968	41.5105	28.3715	40.8394	n.a.
pWER::GFP_4	0.713363	0.779653	0.625043	0.620212	0.763546	1.03024	0.480743	0.722318	0.734375	0.693281		pSCR::GFP /WT 3	10.0435	34.6373	23.4317	46.7328	0.0643737	0.318092	0.0129727	0.305211	0.0662602
pWER::GFP_5	na	0.836046	0.527386	0.659794	0.708358	0.777538	0.608158	na	na	0.691317		pSCR::GFP /WT 4	11.5952	40.813	22.1892	59.6106	0.0787843	0.292131	0.0139195	0.33343	0.0625959
pCo2::YFP-H2B_1	2.066	1.60057	1.34864	1.38462	1.42194	0.983784	1.25594	2.08952	1.35238	1.81157		pSCR::GFP /WT 5	11.252	38.5866	23.5802	59.4116	0.0783019	0.314591	0.0147473	0.372242	0.0657391
pCo2::YFP-H2B_2	3.7295	3.77499	2.97697	1.37396	2.54692	1.48649	1.77018	2.12234	1.53333	1.1754		mean	10.4154	36.7798	21.7174	53.9333	0.0702668	0.294153	0.0128422	0.317856	0.0613458
pCo2::YFP-H2B_3	3.13375	2.23623	1.60253	1.5701	1.17373	1.37838	1.66097	1.35099	2.31429	1.48331		S.D.	1.28262	3.54932	2.77034	6.57603	0.0097547	0.0304889	0.00219833	0.0470651	0.00722221
pCo2::YFP-H2B_4	2.76448	3.44902	2.73595	2.94296	3.05499	0.940541	2.66097	na	2.10476	2.11384
pCo2::YFP-H2B_5	2.18062	2.13798	1.623	2.86179	1.57364	1.06667	1.74217	2.56546	2.29524	1.44057			Mg	P	S	K	Mn	Fe	Cu	Zn	As
pSCR::YFP_1	2.27446	2.65563	3.57786	3.31046	2.64606	1.23898	4.01969	1.5473	3.79906	5.08345			mmol/L	mmol/L	mmol/L	mmol/L	mmol/L	mmol/L	mmol/L	mmol/L	mmol/L
pSCR::YFP_2	1.58409	2.29847	3.06476	2.14098	2.12007	1.04938	na	na	3.854	3.31089		pSCR::GFP /hma4 1	15.9449	68.0861	39.0437	96.9567	0.0842482	0.496299	0.0489272	0.552719	0.0683082
pSCR::YFP_3	1.2812	1.98064	2.90189	2.26833	2.64699	0.996473	3.15755	2.05696	3.80691	4.1999		pSCR::GFP /hma4 2	16.0587	70.1316	40.4902	100.742	0.0899826	0.749711	0.0254712	0.619401	0.0689723
pSCR::YFP_4	2.24817	1.5277	2.47566	2.36077	1.85222	0.908289	4.63457	2.70327	3.06122	3.2118		pSCR::GFP /hma4 3	17.5827	71.4835	40.9624	105.04	0.110418	0.857755	0.03325	0.937906	0.0750754
pSCR::YFP_5	3.47667	1.56832	2.75149	na	na	1.30071	4.62363	1.41462	3.13187	3.47636		pSCR::GFP /hma4 4	16.7578	73.8983	41.8194	109.268	0.123611	0.92263	0.0246212	0.517918	0.0753607
												pSCR::GFP /hma4 5	15.0233	67.9971	39.1143	103.578	0.11359	0.861593	0.0269893	0.568583	0.0691568
												pSCR::GFP /hma4 6	17.5962	76.241	42.0924	109.823	0.132187	0.982444	0.0404096	0.612868	0.086825
												pSCR::GFP /hma4 7	15.8921	74.4633	41.7301	106.793	0.122369	0.76329	0.0436757	0.484897	0.0922453
												pSCR::GFP /hma4 8	14.7972	66.9634	40.2955	99.3194	0.114517	0.721755	0.0307965	0.453472	0.0757175
												mean	16.2066	71.158	40.6935	103.94	0.111366	0.794434	0.0342676	0.593471	0.0764577
												S.D.	1.04911	3.43206	1.18245	4.67259	0.0165311	0.149971	0.00908395	0.150741	0.00875166
												hma4 / WT (fold)	1.55603	1.93471	1.87377	1.9272	1.58489	2.70075	2.66836	1.86711	1.24634

## Sheet: Fig. 4
	Fig. 4a	Fig. 4b	Fig. 4c	Fig. 4d			Fig. 4g					Fig. 4h			Fig. 4i						Fig. 4j
	Fe content	Mn content	Zn content	Cu content				root-to-shoot ratio of Mn concentration					Mn content (ng in 50,000 protoplasts)			root-to-shoot ratio of Mn concentration under +Fe						root-to-shoot ratio of Mn concentration under -Fe
pWER_+Fe_R1	0.885635	0.1932	0.5418	0.30156			Col-0_control_1	3.16975				pEXP7::YFP_+Fe_mock_1	0.39438			Rep 1	Rep 2	Rep 3	Rep 4			Rep 1	Rep 2	Rep 3	Rep 4
pWER_+Fe_R2	1.07716	0.1982	0.3822	0.22428			Col-0_control_2	3.30207				pEXP7::YFP_+Fe_mock_2	0.3801		mtp8-1_control_mock	2.02917	1.98486	1.79569	1.41902		mtp8-1_control_mock	3.12107	4.59553	3.23787	4.26589
pWER_+Fe_R3	0.7813	0.2612	0.64764	0.26964			Col-0_control_3	3.61548				pEXP7::YFP_+Fe_mock_3	0.279		mtp8-1_control_Kyn	1.53821	1.31838	1.25664	1.92077		mtp8-1_control_Kyn	3.55804	2.49818	3.08205	3.30343
pWER_+Fe_R4	0.9288	0.2146	0.67368	0.31668			Col-0_control_4	4.59409				pEXP7::YFP_+Fe_Kyn_1	0.4316		pEXP7::MTP8/mtp8-1_#1_control_mock	2.9945	4.08084	4.05472	3.93872		pEXP7::MTP8/mtp8-1_#1_control_mock	22.6467	21.9152	31.2517	22.2353
pWER_-Fe_R1	0.05334	1.52838	2.65398	3.85224			mtp8-1_control_1	0.744068				pEXP7::YFP_+Fe_Kyn_2	0.2504		pEXP7::MTP8/mtp8-1_#1_control_Kyn	2.76751	2.14389	4.54035	3.88643		pEXP7::MTP8/mtp8-1_#1_control_Kyn	18.1461	19.9565	19.4933	14.2566
pWER_-Fe_R2	0.0735	1.77072	2.7888	3.89088			mtp8-1_control_2	0.525841				pEXP7::YFP_+Fe_Kyn_3	0.4908		pEXP7::MTP8/mtp8-1_#7_control_mock	4.35842	4.1473	4.66594	5.96296		pEXP7::MTP8/mtp8-1_#7_control_mock	24.3519	31.2729	29.9637	17.2509
pWER_-Fe_R3	0.08442	1.77912	2.7804	3.78714			mtp8-1_control_3	0.582885				pEXP7::YFP_-Fe_mock_1	3.3396		pEXP7::MTP8/mtp8-1_#7_control_Kyn	4.90169	1.81416	1.39188	2.06228		pEXP7::MTP8/mtp8-1_#7_control_Kyn	14.5385	17.0028	14.9159	15.0402
pWER_-Fe_R4	0.06594	1.63002	2.89422	3.9039			mtp8-1_control_4	1.01074				pEXP7::YFP_-Fe_mock_2	3.8196
pEXP7_-Fe_R1	0.09996	3.61368	2.45826	2.54646			pEXP7::MTP8/mtp8-1_#1_control_1	1.67384				pEXP7::YFP_-Fe_mock_3	3.46196
pEXP7_-Fe_R2	0.25032	3.2781	2.4297	2.54772			pEXP7::MTP8/mtp8-1_#1_control_2	3.73653				pEXP7::YFP_-Fe_Kyn_1	2.692
pEXP7_-Fe_R3	0.2352	3.2256	2.37678	2.9904			pEXP7::MTP8/mtp8-1_#1_control_3	3.32884				pEXP7::YFP_-Fe_Kyn_2	2.8856
pSCR_-Fe_R1	0.24024	2.04036	2.11764	1.8593			pEXP7::MTP8/mtp8-1_#1_control_4	3.24026				pEXP7::YFP_-Fe_Kyn_3	2.5857
pSCR_-Fe_R2	0.21126	1.07562	1.91856	2.0857			pEXP7::MTP8/mtp8-1_#7_control_1	2.94962
pSCR_-Fe_R3	0.24486	1.96854	2.18694	1.9055			pEXP7::MTP8/mtp8-1_#7_control_2	3.64108
pSCR_-Fe_R4	0.26166	1.14114	1.97694	2.2457			pEXP7::MTP8/mtp8-1_#7_control_3	3.74802
							pEXP7::MTP8/mtp8-1_#7_control_4	3.97182
							pSCR::MTP8/mtp8-1_#1_control_1	1.78836
							pSCR::MTP8/mtp8-1_#1_control_2	0.817795
							pSCR::MTP8/mtp8-1_#1_control_3	1.09641
							pSCR::MTP8/mtp8-1_#1_control_4	1.2646
							pSCR::MTP8/mtp8-1_#5_control_1	1.11616
							pSCR::MTP8/mtp8-1_#5_control_2	1.51079
							pSCR::MTP8/mtp8-1_#5_control_3	0.907
							pSCR::MTP8/mtp8-1_#5_control_4	1.15573
							Col-0_Fe-limiting_1	39.5354
							Col-0_Fe-limiting_2	21.7587
							Col-0_Fe-limiting_3	25.5231
							Col-0_Fe-limiting_4	26.8721
							mtp8-1_Fe-limiting_1	6.11346
							mtp8-1_Fe-limiting_2	4.69821
							mtp8-1_Fe-limiting_3	2.30786
							mtp8-1_Fe-limiting_4	2.518
							pEXP7::MTP8/mtp8-1_#1_Fe-limiting_1	23.097
							pEXP7::MTP8/mtp8-1_#1_Fe-limiting_2	25.9724
							pEXP7::MTP8/mtp8-1_#1_Fe-limiting_3	29.9635
							pEXP7::MTP8/mtp8-1_#1_Fe-limiting_4	28.3384
							pEXP7::MTP8/mtp8-1_#7_Fe-limiting_1	21.9539
							pEXP7::MTP8/mtp8-1_#7_Fe-limiting_2	31.3149
							pEXP7::MTP8/mtp8-1_#7_Fe-limiting_3	28.488
							pEXP7::MTP8/mtp8-1_#7_Fe-limiting_4	32.6463
							pSCR::MTP8/mtp8-1_#1_Fe-limiting_1	2.94516
							pSCR::MTP8/mtp8-1_#1_Fe-limiting_2	4.52208
							pSCR::MTP8/mtp8-1_#1_Fe-limiting_3	3.90838
							pSCR::MTP8/mtp8-1_#1_Fe-limiting_4	6.28135
							pSCR::MTP8/mtp8-1_#5_Fe-limiting_1	8.85304
							pSCR::MTP8/mtp8-1_#5_Fe-limiting_2	6.17314
							pSCR::MTP8/mtp8-1_#5_Fe-limiting_3	5.10621
							pSCR::MTP8/mtp8-1_#5_Fe-limiting_4	5.21952

## Sheet: Suppl. Fig. 1
Suppl. Fig. 1b				Suppl. Fig. 1c
	Protoplast yield				Intact protoplasts
	(n° cells mL-1)				(% from total)
	Solution A	Mod. solution			Solution A	Mod. solution
biol_rep_1	540000	660000		biol_rep_1	87.5	85.7143
biol_rep_2	620000	370000		biol_rep_2	90	86.8132
biol_rep_3	390000	740000		biol_rep_3	89.4737	88.764
biol_rep_4	470000	780000		biol_rep_4	90.4762	88.75
biol_rep_5	560000	760000		biol_rep_5	89.1892	88.1356
				biol_rep_6	85.7143	85

## Sheet: Suppl. Fig. 2
	Suppl. Fig. 2b
		Element concentration in supernatant (ng mL-1)
		Mg24	Mg24	Mg24	P31	P31	P31	S32	S32	S32	Ca44	Ca44	Ca44	K39	K39	K39
		rep1	rep2	rep3	rep1	rep2	rep3	rep1	rep2	rep3	rep1	rep2	rep3	rep1	rep2	rep3
	Supernatant 1st	1558.46	1342.73	1422.85	4907.8	4216.96	4466.84	7759.69	6432.85	7201.69	5381.09	4677.99	4947.34	8087.39	7207.39	7851.12
	Supernatant 2nd	58.56	56.73	59.25	186.59	173.61	188	289.05	278.87	294.2	208.32	197.13	212.55	333.63	334.49	352.25
	Supernatant 3rd	1.65	1.62	1.62	5.04	5.34	5.92	13.85	13.47	15.34	10.25	9.27	8.08	14.43	10.63	9.97
	Supernatant 4th	0.93	0.81	2.45	3.73	4.18	3.57	13.56	14	10.65	6.95	6.18	10.54	12.32	13.03	10.31
	5% Mannitol	1.17	0.99	1.02	3.34	4.34	2.88	12.23	10.07	10.32	8.63	7.4	6.87	10.95	10.11	10.39
	Suppl. Fig. 2c
		Element concentration in supernatant (ng mL-1)
		B11	B11	B11	Mn55	Mn55	Mn55	Fe56	Fe56	Fe56	Cu63	Cu63	Cu63	Zn66	Zn66	Zn66
		rep1	rep2	rep3	rep1	rep2	rep3	rep1	rep2	rep3	rep1	rep2	rep3	rep1	rep2	rep3
	Supernatant 1st	2.162	1.942	2.006	33.187	28.409	30.287	11.248	8.916	9.225	11.303	10.049	10.648	22.611	14.397	14.208
	Supernatant 2nd	0.127	0.153	0.095	1.356	1.291	1.393	0.803	0.839	0.855	0.535	0.506	0.511	0.825	0.769	0.833
	Supernatant 3rd	0.02	0.054	0.05	0.2	0.083	0.08	0.67	0.492	1.514	0.156	0.098	0.11	0.343	0.312	0.278
	Supernatant 4th	0.225	0.037	0.01	0.067	0.065	0.075	0.634	0.49	0.371	0.109	0.098	0.125	0.259	0.246	0.385
	5% Mannitol	n.d.	n.d.	n.d.	0.077	0.166	0.07	0.37	0.461	0.61	0.106	0.207	0.101	0.377	0.306	0.282
	Suppl. Fig. 2d
		Element concentration in supernatant (ng mL-1)
		Rb85	Rb85	Rb85	Sr88	Sr88	Sr88	Se77	Se77	Se77
		rep1	rep2	rep3	rep1	rep2	rep3	rep1	rep2	rep3
	Supernatant 1st	7.742	6.686	7.301	5.442	4.709	5.163	0.229	0.265	0.256
	Supernatant 2nd	0.294	0.285	0.304	0.197	0.184	0.198	0.017	0.013	0.008
	Supernatant 3rd	0.008	0.007	0.007	n.d.	n.d.	n.d.	0.015	0.015	0.008
	Supernatant 4th	0.005	0.004	0.008	n.d.	n.d.	n.d.	0.005	0.009	0.006
	5% Mannitol	n.d.	n.d.	n.d.	n.d.	n.d.	n.d.	n.d.	n.d.	n.d.

## Sheet: Suppl. Fig. 3
	Suppl. Fig. 3a
		Mg concentration				Ca concentration				S concentration				P concentration				Suppl. Fig. 3b
		whole root	protoplast			whole root	protoplast			whole root	protoplast			whole root	protoplast			protoplast-to-whole root ratio
	control_1	126.806	149.727		control_1	289.742	143.171		control_1	725.492	611.409		control_1	781.406	na			control_1	control_2	control_3	control_4	-K_1	-K_2	-K_3	-K_4	-P_1	-P_2	-P_3	-P_4
	control_2	133.763	124.377		control_2	316.284	124.162		control_2	741.486	523.908		control_2	873.402	813.177		Mg	1.0925	0.907531	0.667173	0.692633	0.140278	0.16142	0.126493	0.163649	0.682369	0.389145	0.437271	0.645078
	control_3	148.261	91.4359		control_3	333.205	118.307		control_3	739.748	363.534		control_3	945.214	601.066		Ca	0.44668	0.386171	0.36682	0.423693	0.119364	0.125939	0.107994	0.139162	0.224624	0.141932	0.185229	0.160217
	control_4	139.369	94.9252		control_4	342.857	137.074		control_4	675.032	299.848		control_4	696.194	571.491		S	0.848662	0.727206	0.5046	0.416201	0.225895	0.304607	0.364396	0.300849	0.335434	0.404611	0.477112	0.238804
	-K_1	822.831	96.8664		-K_1	539.526	63.0034		-K_1	901.955	181.081		-K_1	1110.83	324.258		P	na	0.986801	0.729401	0.693512	0.300024	0.338368	0.265198	0.310251	1.01502	0.55323	0.60418	1.0124
	-K_2	802.422	111.466		-K_2	589.999	66.5997		-K_2	759.847	244.178		-K_2	1141.03	365.699		K	0.381206	0.47634	0.344465	0.223886	0.355851	0.387535	0.282324	0.405099	0.279458	0.30222	0.32964	0.252701
	-K_3	609.644	87.3476		-K_3	453.949	57.2179		-K_3	752.904	292.106		-K_3	954.545	286.619		B	0.0757892	0.066743	0.0573927	0.0727003	0.192432	0.169665	0.193989	0.173093	0.130967	0.178219	0.124883	na
	-K_4	527.233	113.005		-K_4	na	73.8708		-K_4	791.758	241.165		-K_4	1116.69	335.311		Mn	0.272266	0.203475	0.178309	0.345965	0.104005	0.0908423	0.0855197	0.116393	0.142249	0.0999519	0.130544	0.128559
	-P_1	141.532	100.132		-P_1	488.955	101.728		-P_1	810.819	281.741		-P_1	599.848	573.337		Zn	0.18554	0.142689	0.17569	0.143501	0.167043	0.135119	0.127691	0.138452	0.574588	0.304325	0.354711	0.310553
	-P_2	156.04	57.1037		-P_2	522.441	64.4201		-P_2	894.112	339.845		-P_2	583.92	312.493		Fe	0.114598	0.0871128	0.0815592	0.117381	0.0513941	0.0686218	0.0465546	0.0686886	0.0637517	0.0476917	0.0656891	0.0720257
	-P_3	147.858	64.1657		-P_3	435.612	84.2571		-P_3	889.582	400.741		-P_3	510.786	341.272		Se	0.802954	0.643713	0.452189	0.477341	0.180351	0.182041	0.163778	0.231919	0.309502	0.302083	0.437859	0.2176
	-P_4	141.536	94.6596		-P_4	364.512	73.0399		-P_4	765.208	200.579		-P_4	na	571.857		Sr	0.106173	0.090827	0.0738155	0.109204	0.0371964	0.0416157	0.0353709	0.0397509	0.0664546	0.0451363	0.0510435	0.0500947
																	Rb	0.672753	0.494439	0.370151	0.476164	0.200459	0.248264	0.176936	0.220477	0.245413	0.278667	0.257613	0.216201
		K concentration				B concentration				Mn concentration				Zn concentration
		whole root	protoplast			whole root	protoplast			whole root	protoplast			whole root	protoplast
	control_1	3930.73	1528.56		control_1	1.42584	0.120619		control_1	7.90766	2.30825		control_1	68.4053	10.3639
	control_2	4151.19	1910.03		control_2	1.5522	0.106222		control_2	8.42857	1.72504		control_2	58.4802	7.97033
	control_3	4456.3	1381.24		control_3	1.79661	0.0913405		control_3	8.31186	1.51168		control_3	40.6893	9.8137
	control_4	3500.99	897.738		control_4	na	0.115702		control_4	9.2634	2.93306		control_4	na	8.0157
	-K_1	1568.02	511.677		-K_1	2.02351	0.251817		-K_1	9.8626	1.22194		-K_1	41.0641	7.31806
	-K_2	1073.03	557.235		-K_2	0.825171	0.222024		-K_2	13.4769	1.0673		-K_2	53.3176	5.91948
	-K_3	1637.05	405.953		-K_3	1.07724	0.253854		-K_3	7.76368	1.00476		-K_3	37.0464	5.59405
	-K_4	1473.49	582.491		-K_4	na	0.226509		-K_4	15.8926	1.36749		-K_4	na	6.06551
	-P_1	3146.09	883.622		-P_1	1.23834	0.154567		-P_1	9.83747	1.46853		-P_1	8.21874	4.64382
	-P_2	3133.6	955.593		-P_2	0.940971	0.210334		-P_2	10.3064	1.03187		-P_2	8.12852	2.45956
	-P_3	2926.8	1042.29		-P_3	1.36135	0.147387		-P_3	9.05219	1.34769		-P_3	7.8988	2.86677
	-P_4	3441.17	799.018		-P_4	na	na		-P_4	12.0988	1.3272		-P_4	na	2.50989
		Fe concentration				Se concentration				Sr concentration				Rb concentration
		whole root	protoplast			whole root	protoplast			whole root	protoplast			whole root	protoplast
	control_1	149.405	14.9804		control_1	1.49378	1.18918		control_1	6.8512	0.783505		control_1	46.1751	29.966
	control_2	102.178	11.3875		control_2	1.53187	0.953338		control_2	7.58352	0.670258		control_2	46.8731	22.0234
	control_3	140.58	10.6615		control_3	1.81695	0.669692		control_3	8.20188	0.544721		control_3	47.4501	16.4874
	control_4	na	15.3442		control_4	1.08153	0.706942		control_4	6.88123	0.805868		control_4	37.6709	21.2094
	-K_1	118.31	6.76893		-K_1	1.51298	0.239903		-K_1	10.1276	0.380583		-K_1	845.72	162.986
	-K_2	143.09	9.03794		-K_2	1.3472	0.242151		-K_2	11.7105	0.425799		-K_2	720.678	201.854
	-K_3	133.72	6.13155		-K_3	1.22207	0.217857		-K_3	8.85701	0.361905		-K_3	920.366	143.86
	-K_4	na	9.04674		-K_4	1.23869	0.308498		-K_4	na	0.406719		-K_4	765.491	179.262
	-P_1	188.603	10.6159		-P_1	1.66057	0.460075		-P_1	8.21351	0.517249		-P_1	42.9264	9.92524
	-P_2	165.094	7.94157		-P_2	1.64284	0.449046		-P_2	8.58182	0.351318		-P_2	43.4381	11.2701
	-P_3	145.859	10.9385		-P_3	1.61833	0.650877		-P_3	7.66733	0.397297		-P_3	40.6725	10.4186
	-P_4	na	11.9936		-P_4	1.02436	0.323463		-P_4	6.67133	0.389912		-P_4	34.7351	8.74383

## Sheet: Suppl. Fig. 4
	Suppl. Fig. 4a					Suppl. Fig. 4b					Suppl. Fig. 4d
	Protoplast diameter (µm)					Intact protoplasts
	control.0min	control.15min	control.30min	control.60min		control.0min	control.15min	control.30min	control.60min		Li concentration
	19.1	21.94	25.36	21.97		85.3933	86.2069	82.9268	88.5417		-Li_1	0.227932
	23.26	14.89	26.57	31.29		85.8824	81.8182	89.5238	90.099		-Li_2	0.19297
	26.52	19.87	26.45	24.52		80.2083	87.8049	88.189	82.4742		-Li_3	0.166375
	21.94	22.02	23.16	25.19		81.3187	83.7838	85.8491	89.899		-Li_4	0.201922
	23.87	29.88	22.53	21.44		83.1579	86	87.6404	85.3933		+Li_1	16.8454
	22.58	21.37	30.01	7.55		88.6792	89.3805	90.7216	83.6364		+Li_2	18.8353
	21.32	13.55	13.56	27.07		87.6712					+Li_3	14.0005
	27.76	25.16	20.68	22.72		86.3636					+Li_4	17.1269
	25.8	24.42	15.71	12.27
	25.16	25.19	24.24	17.97
	27.74	26.45	21.35	26.47
	25.16	22.27	14.32	11.68
	21.97	30.34	16.33	28
	34.57	25.45	10.64	28.63
	13.95	25.16	25.68	20.58
	33.6	26.94	20.37	17.71
	23.26	23.36	32.44	21.44
	20.4	23.02	21.62	30.87
	25.81	21.44	28.88	30.09
	25.56	21.93	24.52	27.21
	24	20.64	16.53	22.06
	22.58	11.28	32.56	25.41
	25.56	20.68	31.84	26.59
	14.32	20.4	13.68	22.53
	23.48	25.56	27.22	26.45
	23.23	23.94	25.75	27.74
	31.07	11.43	20.09	11.63
	25.23	16.58	29.54	24
	23.9	7.74	30.01	26
	20.16	24.52	24.51	28
	19.24	22.88	16.58	8.98
	18.06	20.68	25.93	27.12
	25.68	28.5	25.44	25.54
	10.64	27.16	18.35	32.39
	8.61	25.8	23.87	24.52
	25.97	31.71	30.42	28.88
	25.05	17.43	28.56	16.77
	25.23	11.63	29.2	25.05
	8.38	28.1	22.69	20.4
	31.45	19.1	21.35	19.73
	18.97	26.59	29.37	15.51
	10.68	8.61	24.59	18.75
	6.48	30.56	31.23	10.1
	18.07	30.42	27.1	17.04
	23.36	25.16	21.06	23.45
	30.75	22.27	21.37	27.1
	9.7	16.14	17.46	20.77
	22.06	21.83	18.98	16.77
	19.73	20.82	20.25	23.73
	23.26	17.21	27.74	8.61
	23.87	23.02	28.5	20.37
	25.29	24.72	25.7	21.94
	16.18	18.07	20.65	21.37
	22.06	29.7	21.44	17.52
	27.21	20.64	11.77	23.54
	19.62	19.36	22.61	23.8
	23.9	22.61	24.18	21.63
	15.29	29.73	22.58	17.36
	20.2	27.37	30.56	22.53
	27.07	18.35	19.14	11.77
	21.97	21.68	17.52	24.9
	23.87	23.87	25.78	29.2
	26.94	8.41	26.54	27.21
	21.37	11.61	21.9	25.19
	18.72	21.53	25.19	28
	25.81	23.23	24.42	9.85
	11.68	22.61	19.91	16.88
	7.77	18.35	19.52	11.77
	32.77	26.47	21.93	18.75
	22.58	22.53	10.03	24.82
	13.16	29.84	10.5	25.15
	9.76	18.11	12.24	15.81
	9.05	27.28	10.98	29.2
	23.23	25.05	16.32	25.23
	18.11	19.18	21.76	9.59
	11.77	29.17	18.35	20.4
	22.69	22.8	28.28	26.32
	28.34	16.33	28.45	18.24
	20.68	25.16	10.73	24
	28	23.79	9.12	19.05
	22.27	24.65	33	15.18
	21.97	28.48	16.78	24.92
	21.53	28.64	25.42	11.26
	26.83	19.45	22.5	22.24
	25.87	23.87	31.76	8.61
	8.77	21.37	25.23	30.64
	22.69	18.11	20.93	23.94
	18.07	18.24	19.62	24.81
	21.37	27.1	28.16	17.84
	8.65	20.98	29.73	17.92
	20.2	22.17	20.93	9.52
	19.4	26.45	8.48	22.35
	20	18.62	10.2	26.52
	30.04	22.28	16.44	15.51
	8.41	18.75	15.53	25.16
	26.57	26.73	23.3	20.01
	26.31	24.08	10.68	18.57
	9.68	20.68	9.68	30.56
	23.9	9.05	20.53	15.06
	31.07	26.45	28.51	32.08
	20.82	24.81	20.82	28.56
	32.95	24.52	22.36	23.38
	18.07	20.77	27.01	19.05
	31.07	14.96	12.71	10.98
	22.04	23.36	7.77	20.15
	21	20.03	18.8	23.68
	22.61	25.97	13.67	11.48
	20.37	17.41	24	25.36
	14.89	26.19	8.48	14.71
	10.01	24.52	12.77	24.38
	26.88	9.03	20.03	19.24
	27.33	26.76	12.26	25.7
	32.9	16.53	27.98	18.62
	19.36	28.85	11.77	22.69
	25.16	22.61	28.32	30.77
	11.61	19.39	15.53	29.73
	17.41	15.6	19.62	22.58
	21.53	26.94	30.32	21.37
	21.94	23.3	23.12	8.38
	16.88	19.45	10.01	25.83
	24	20.01	11.26	18.88
	23.12	5.16	29.19	27.44
	30.56	23.44	29.32	26.26
	20.09	18.75	19.87	23.16
	17.37	21.16	24.28	25.34
	27.73	22.58	29.42
	20.25	9.12	22.9
	24.92	30.01	18.33
	16.33	11.04	12.85
		11.04	22.9

## Sheet: Suppl. Fig. 5
	Macronutrients						Micronutrients						Trace elements
	Mg24 (ng mL-1)						Mn55 (ng mL-1)						Se77 (ng mL-1)
		N° of protoplasts (x 1000)						N° of protoplasts (x 1000)						N° of protoplasts (x 1000)
	FSF	10K	25K	50K	100K		FSF	10K	25K	50K	100K		FSF	10K	25K	50K	100K
	< LOD	< LOQ	16.2268	34.4376	57.8928		0.0128	< LOQ	< LOQ	0.2948	0.554		< LOD	< LOQ	< LOQ	0.1248	0.3176
	< LOD	< LOQ	16.288	30.1388	56.8756		0.006	< LOQ	< LOQ	0.2604	0.6512		< LOD	< LOQ	< LOQ	0.1292	0.2616
	< LOD	< LOQ	17.9172	37.2364	52.4708		0.0348	< LOQ	< LOQ	0.1852	0.4748		< LOD	< LOQ	< LOQ	0.0976	0.2884
	P31 (ng mL-1)						Fe56 (ng mL-1)						Rb85 (ng mL-1)
		N° of protoplasts (x 1000)						N° of protoplasts (x 1000)						N° of protoplasts (x 1000)
	FSF	10	25	50	100		FSF	10K	25K	50K	100K		FSF	10K	25K	50K	100K
	47.1428	< LOQ	129.779	279.512	498.247		0.0128	< LOQ	< LOQ	0.5784	1.9988		< LOD	< LOQ	2.8572	6.0292	10.6413
	47.6577	< LOQ	116.178	247.828	454.432		0.006	< LOQ	< LOQ	0.9616	2.3624		< LOD	< LOQ	2.9324	5.4856	11.9336
	69.2203	< LOQ	142.516	267.991	529.026		0.0348	< LOQ	< LOQ	0.9184	1.8224		< LOD	< LOQ	3.37493	6.86733	9.5144
	S32 (ng mL-1)						Zn66 (ng mL-1)						Sr88 (ng mL-1)
		N° of protoplasts (x 1000)						N° of protoplasts (x 1000)						N° of protoplasts (x 1000)
	FSF	10	25	50	100		FSF	10K	25K	50K	100K		FSF	10K	25K	50K	100K
	2.5004	< LOQ	49.0916	105.191	192.199		0.19588	< LOQ	< LOQ	0.498162	0.9831		0.0516	< LOQ	0.184667	0.3884	0.676667
	2.0264	< LOQ	43.876	84.0308	193.168		0.1944	< LOQ	< LOQ	0.511866	1.0642		0.0504	< LOQ	0.211867	0.3796	0.867333
	1.2956	< LOQ	51.9376	110.823	167.558		0.20068	< LOQ	< LOQ	0.432426	1.1295		0.0514667	< LOQ	0.236267	0.472667	0.7564
	K39 (ng mL-1)						< LOD = value below the limit of detection of the instrument
		N° of protoplasts (x 1000)					< LOQ = value could not be determined with reasonable accuracy (below limit of quantification)
	FSF	10	25	50	100
	22.7889	64.2636	181.618	402.356	709.517
	20.5464	99.9156	162.28	342.762	622.152
	19.8629	68.2168	226.497	345.464	646.382
	Ca44 (ng mL-1)
		N° of protoplasts (x 1000)
	FSF	10K	25K	50K	100K
	10.7316	< LOQ	< LOQ	47.0496	60.1292
	11.4976	< LOQ	< LOQ	27.7796	67.0076
	9.3676	< LOQ	< LOQ	33.2156	54.7224
	< LOD = value below the limit of detection of the instrument
	< LOQ = value could not be determined with reasonable accuracy (below limit of quantification)

[truncated: 5 more sheets: Suppl. Fig. 6, Suppl. Fig. 7, Suppl. Fig. 8, Suppl. Fig. 9, Suppl. Table 2]
